# Supplementary material for: The treatment gap and the HIV care continuum for cisgender men who have sex with men in three South African cities: Findings from a biobehavioural survey, 2019
Source: PLOS Glob Public Health. 2025 Sep 2;5(9):e0004874. doi: 10.1371/journal.pgph.0004874 (PMC12404541; doi:10.1371/journal.pgph.0004874)
Supplement: S3 Appendix — (CSV) [file pgph.0004874.s003.csv]

participantid	site	pos	know	art	vsupp2	weights
100-1002	Johannesburg	1	1	1	1	76.225994
100-1003	Johannesburg	1	1	1	1	10.652336
100-1006	Johannesburg	1	1	1	1	12.748534
100-1008	Johannesburg	1	1	1	1	38.624941
200-1206	Mahikeng	1	1	1	1	1.629344
200-1208	Mahikeng	0				4.746638
200-1209	Mahikeng	1	1	1	1	3.681706
200-1210	Mahikeng	1	1	1	1	1.836751
200-1211	Mahikeng	0				1.836751
200-1212	Mahikeng	0				4.746638
200-1213	Mahikeng	1	1	1	1	1.836751
300-1303	Cape Town	1	0			5.695851
300-1304	Cape Town	1	0			13.529559
300-1305	Cape Town	1	1	0		10.940561
300-1306	Cape Town	0				9.107383
100-2004	Johannesburg	1	1	0		2.081104
100-2005	Johannesburg	1	1	1	1	51.300447
100-2013	Johannesburg	0				20.695333
100-2015	Johannesburg	1	1	1	1	15.633338
100-2016	Johannesburg	1	1	1	1	25.644007
100-2020	Johannesburg	0				12.748534
100-2024	Johannesburg	1	1	1	1	4.277824
100-2025	Johannesburg	1	1	1	0	12.748534
100-2026	Johannesburg	0				24.022216
100-2028	Johannesburg	1	1	1	1	51.300447
100-2029	Johannesburg	0				152.171421
100-2030	Johannesburg	0				152.171421
100-2161	Johannesburg	0				101.439902
100-2067	Johannesburg	1	1	1	1	15.633338
100-2069	Johannesburg	0				10.652336
100-2070	Johannesburg	1	1	0		30.844579
100-2072	Johannesburg	0				76.225994
100-2074	Johannesburg	0				38.624941
100-2077	Johannesburg	1	1	1	1	10.652336
100-2079	Johannesburg	1	1	1	1	152.171421
100-2080	Johannesburg	1	1	1	1	9.268619
100-2082	Johannesburg	1	1	1	0	15.633338
100-2083	Johannesburg	1	1	1	1	152.171421
100-2084	Johannesburg	1	1	1	1	16.506488
100-2092	Johannesburg	1	1	1	1	20.695333
100-2093	Johannesburg	1	1	1	1	101.439902
100-2122	Johannesburg	1	1	1	1	76.225994
100-2123	Johannesburg	0				38.624941
100-2124	Johannesburg	1	1	1	1	43.903376
100-2130	Johannesburg	0				43.903376
100-2131	Johannesburg	0				15.633338
100-2132	Johannesburg	0				61.301977
100-2134	Johannesburg	0				152.171421
100-2148	Johannesburg	1	0			15.633338
100-2149	Johannesburg	1	1	1	1	3.521586
100-2154	Johannesburg	0				10.652336
100-2162	Johannesburg	0				38.624941
100-2163	Johannesburg	1	0			61.301977
100-2164	Johannesburg	0				30.844579
100-2165	Johannesburg	1	1	1	1	20.695333
100-2170	Johannesburg	0				30.844579
100-2171	Johannesburg	0				38.624941
100-2172	Johannesburg	1	1	1	1	6.596447
100-2173	Johannesburg	1	1	1	1	20.695333
100-2181	Johannesburg	1	1	1	1	7.371989
100-2182	Johannesburg	1	0			16.978377
100-2184	Johannesburg	1	1	1	1	16.978377
100-2186	Johannesburg	1	1	1	1	76.225994
100-2200	Johannesburg	0				30.844579
100-2206	Johannesburg	1	1	1	1	76.225994
100-2208	Johannesburg	1	1	1	1	30.844579
100-2211	Johannesburg	1	1	1	1	38.624941
100-2212	Johannesburg	1	1	0		30.844579
100-2215	Johannesburg	1	0			43.903376
100-2217	Johannesburg	0				152.171421
100-2225	Johannesburg	1	1	1	1	30.844579
100-2229	Johannesburg	1	1	1	0	38.624941
100-2230	Johannesburg	1	1	1	1	30.844579
100-2240	Johannesburg	1	0			61.301977
100-2241	Johannesburg	0				19.21326
100-2242	Johannesburg	1	1	1	1	15.633338
100-2243	Johannesburg	0				61.301977
100-2280	Johannesburg	0				30.844579
100-2284	Johannesburg	0				38.624941
100-2286	Johannesburg	0				34.234755
100-2290	Johannesburg	0				152.171421
100-2303	Johannesburg	0				76.225994
100-2304	Johannesburg	0				15.633338
100-2320	Johannesburg	1	1	1	1	30.844579
100-2321	Johannesburg	1	1	1	1	61.301977
100-2323	Johannesburg	1	1	1	1	20.695333
100-2324	Johannesburg	1	1	1	1	30.844579
100-2327	Johannesburg	1	0			305.090169
100-2335	Johannesburg	0				152.171421
100-2336	Johannesburg	0				38.624941
100-2337	Johannesburg	0				43.903376
100-2339	Johannesburg	0				51.300447
100-2354	Johannesburg	0				101.439902
100-2356	Johannesburg	0				43.903376
100-2357	Johannesburg	1	1	1	1	61.301977
100-2358	Johannesburg	0				51.300447
100-2360	Johannesburg	1	0			16.506488
100-2362	Johannesburg	1	1	1	1	30.844579
100-2364	Johannesburg	0				43.903376
100-2365	Johannesburg	1	1	1	1	152.171421
100-2366	Johannesburg	0				6.596447
100-2375	Johannesburg	0				30.844579
100-2376	Johannesburg	1	1	0		38.624941
100-2377	Johannesburg	0				30.844579
100-2378	Johannesburg	0				22.244685
100-2385	Johannesburg	1	1	1	1	20.695333
100-2387	Johannesburg	1	0			15.633338
100-2410	Johannesburg	0				305.090169
100-2411	Johannesburg	1	0			25.644007
100-2412	Johannesburg	1	1	1	1	30.844579
100-2420	Johannesburg	1	1	1	0	15.633338
100-2423	Johannesburg	1	1	1	1	12.748534
100-2424	Johannesburg	1	1	1	1	61.301977
100-2428	Johannesburg	1	1	1	0	152.171421
100-2432	Johannesburg	0				76.225994
100-2433	Johannesburg	0				101.439902
100-2440	Johannesburg	1	1	0		30.844579
100-2441	Johannesburg	1	1	1	1	30.844579
100-2443	Johannesburg	1	1	1	1	30.844579
100-2445	Johannesburg	1	1	1	1	30.844579
100-2446	Johannesburg	1	1	1	1	30.844579
100-2457	Johannesburg	1	1	0		12.748534
100-2459	Johannesburg	1	1	0		101.439902
100-2481	Johannesburg	1	1	0		76.225994
100-2483	Johannesburg	1	0			6.596447
100-2484	Johannesburg	0				30.844579
100-2493	Johannesburg	0				152.171421
100-2494	Johannesburg	1	1	0		61.301977
100-2500	Johannesburg	1	1	1	1	76.225994
100-2502	Johannesburg	1	1	1	1	10.652336
100-2506	Johannesburg	1	1	1	1	152.171421
100-2511	Johannesburg	1	0			51.300447
100-2512	Johannesburg	0				30.844579
100-2514	Johannesburg	0				76.225994
100-2520	Johannesburg	0				305.090169
100-2521	Johannesburg	0				30.844579
100-2522	Johannesburg	0				152.171421
100-2524	Johannesburg	0				51.300447
100-2525	Johannesburg	0				10.652336
100-2528	Johannesburg	1	1	0		20.695333
100-2535	Johannesburg	0				101.439902
100-2581	Johannesburg	0				20.695333
100-2583	Johannesburg	0				34.234755
100-2584	Johannesburg	0				76.225994
100-2628	Johannesburg	0				16.978377
100-2629	Johannesburg	1	0			1.813425
100-2636	Johannesburg	1	0			34.234755
100-2656	Johannesburg	0				51.300447
100-2657	Johannesburg	0				43.903376
100-2667	Johannesburg	0				61.301977
100-2669	Johannesburg	0				30.844579
100-2702	Johannesburg	1	1	0		15.633338
100-2703	Johannesburg	1	1	1	1	15.633338
100-2704	Johannesburg	0				101.439902
100-2711	Johannesburg	0				14.122424
100-2712	Johannesburg	1	0			30.844579
100-2713	Johannesburg	1	1	1	1	152.171421
100-2715	Johannesburg	1	1	1	1	20.695333
100-2717	Johannesburg	1	1	1	1	27.968299
100-2719	Johannesburg	1	0			61.301977
100-2727	Johannesburg	0				61.301977
100-2728	Johannesburg	0				152.171421
100-2735	Johannesburg	0				76.225994
100-2751	Johannesburg	1	1	1	1	25.644007
100-2752	Johannesburg	1	0			152.171421
100-2754	Johannesburg	1	1	1	1	18.409959
100-2755	Johannesburg	0				101.439902
100-2756	Johannesburg	1	0			25.644007
100-2758	Johannesburg	0				34.234755
100-2760	Johannesburg	1	1	1	1	101.439902
100-2771	Johannesburg	1	0			51.300447
100-2775	Johannesburg	1	1	0		152.171421
100-2797	Johannesburg	0				30.844579
100-2800	Johannesburg	0				61.301977
100-2826	Johannesburg	1	1	1	1	61.301977
100-2846	Johannesburg	0				38.624941
100-2847	Johannesburg	1	1	1	0	6.596447
100-2848	Johannesburg	0				18.409959
100-2850	Johannesburg	1	1	1	1	20.695333
100-2873	Johannesburg	1	0			51.300447
100-2886	Johannesburg	1	1	0		34.234755
100-2897	Johannesburg	1	1	0		38.624941
100-2899	Johannesburg	1	0			15.633338
100-2901	Johannesburg	1	1	0		15.633338
100-2904	Johannesburg	0				30.844579
100-2936	Johannesburg	0				20.695333
100-2948	Johannesburg	0				43.903376
100-2961	Johannesburg	0				30.844579
100-2964	Johannesburg	1	1	1	1	51.300447
100-2965	Johannesburg	1	1	1	1	101.439902
100-2966	Johannesburg	1	1	1	1	30.844579
100-2967	Johannesburg	1	0			16.506488
100-2968	Johannesburg	1	1	1	0	43.903376
100-2970	Johannesburg	0				43.903376
100-3038	Johannesburg	0				34.234755
100-3039	Johannesburg	1	1	1	1	101.439902
100-3063	Johannesburg	0				38.624941
100-3065	Johannesburg	1	0			51.300447
100-3068	Johannesburg	1	1	0		16.506488
100-3069	Johannesburg	1	1	0		30.844579
100-3071	Johannesburg	1	1	1	1	10.652336
100-3082	Johannesburg	1	0			20.695333
100-3085	Johannesburg	1	1	1	1	7.010581
100-3086	Johannesburg	1	1	1	1	30.844579
100-3127	Johannesburg	1	0			30.844579
100-3129	Johannesburg	1	1	1	1	30.844579
100-3130	Johannesburg	1	1	1	1	30.844579
100-3137	Johannesburg	0				30.844579
100-3138	Johannesburg	1	1	1	1	38.624941
100-3153	Johannesburg	1	0			15.633338
100-3155	Johannesburg	1	1	1	1	61.301977
100-3156	Johannesburg	1	0			152.171421
100-3158	Johannesburg	1	1	1	1	30.844579
100-3160	Johannesburg	1	1	1	1	61.301977
100-3172	Johannesburg	0				61.301977
100-3197	Johannesburg	0				30.844579
100-3198	Johannesburg	0				76.225994
100-3202	Johannesburg	1	0			152.171421
100-3206	Johannesburg	0				101.439902
100-3215	Johannesburg	0				152.171421
100-3216	Johannesburg	0				61.301977
100-3222	Johannesburg	0				25.644007
100-3223	Johannesburg	0				51.300447
100-3224	Johannesburg	0				101.439902
100-3225	Johannesburg	0				76.225994
100-3279	Johannesburg	1	0			152.171421
100-3280	Johannesburg	1	1	1	0	76.225994
100-3282	Johannesburg	1	1	0		15.633338
100-3285	Johannesburg	0				30.844579
100-3286	Johannesburg	0				30.844579
100-3287	Johannesburg	0				38.624941
100-3288	Johannesburg	0				76.225994
100-3289	Johannesburg	1	1	1	1	6.596447
100-3290	Johannesburg	0				101.439902
100-3292	Johannesburg	0				30.844579
100-3293	Johannesburg	0				152.171421
100-3294	Johannesburg	0				61.301977
100-3295	Johannesburg	1	1	1	1	61.301977
100-3302	Johannesburg	1	0			101.439902
100-3305	Johannesburg	1	1	1	1	24.022216
100-3329	Johannesburg	0				20.695333
100-3339	Johannesburg	1	1	0		7.010581
100-3341	Johannesburg	1	1	1	1	61.301977
100-3342	Johannesburg	0				25.644007
100-3343	Johannesburg	0				152.171421
100-3355	Johannesburg	1	0			61.301977
100-3356	Johannesburg	0				152.171421
100-3397	Johannesburg	0				61.301977
100-3399	Johannesburg	1	0			38.624941
100-3400	Johannesburg	1	1	1	1	8.069956
100-3401	Johannesburg	1	1	1	0	61.301977
100-3403	Johannesburg	0				25.644007
100-3404	Johannesburg	0				34.234755
100-3412	Johannesburg	0				20.695333
100-3413	Johannesburg	0				43.903376
100-3415	Johannesburg	0				76.225994
100-3416	Johannesburg	0				305.090169
100-3417	Johannesburg	1	1	0		61.301977
100-3419	Johannesburg	1	1	1	1	76.225994
100-3421	Johannesburg	1	1	1	1	101.439902
100-3424	Johannesburg	0				101.439902
100-3426	Johannesburg	0				76.225994
100-3429	Johannesburg	1	0			152.171421
100-3431	Johannesburg	1	1	1	0	101.439902
100-3437	Johannesburg	0				30.844579
100-3438	Johannesburg	0				152.171421
100-3440	Johannesburg	0				61.301977
100-3441	Johannesburg	0				30.844579
100-3457	Johannesburg	0				152.171421
100-3458	Johannesburg	1	1			30.844579
100-3461	Johannesburg	1	1	1	1	11.782374
100-3479	Johannesburg	1	1	1	1	152.171421
100-3490	Johannesburg	1	0			12.748534
100-3507	Johannesburg	0				152.171421
100-3510	Johannesburg	1	1	1	1	61.301977
100-3511	Johannesburg	0				15.633338
100-3513	Johannesburg	0				30.844579
100-3514	Johannesburg	1	1	1	0	61.301977
100-3516	Johannesburg	1	0			152.171421
100-3517	Johannesburg	0				61.301977
100-3520	Johannesburg	1	1	0		30.844579
100-3521	Johannesburg	0				101.439902
100-3530	Johannesburg	0				30.844579
100-3536	Johannesburg	0				61.301977
100-3543	Johannesburg	0				61.301977
100-3547	Johannesburg	0				76.225994
100-3549	Johannesburg	0				30.844579
100-3550	Johannesburg	0				152.171421
100-3557	Johannesburg	0				30.844579
100-3558	Johannesburg	0				8.069956
100-3566	Johannesburg	0				76.225994
100-3570	Johannesburg	0				101.439902
100-3599	Johannesburg	1	1	1	1	30.844579
100-3600	Johannesburg	1	1	1	1	30.844579
100-3601	Johannesburg	1	1	1	1	15.633338
100-3612	Johannesburg	0				61.301977
100-3613	Johannesburg	1	0			61.301977
100-3616	Johannesburg	0				20.695333
100-3625	Johannesburg	0				16.978377
100-3633	Johannesburg	1	0			61.301977
100-3634	Johannesburg	0				152.171421
100-3635	Johannesburg	1	0			305.090169
100-3636	Johannesburg	0				152.171421
100-3670	Johannesburg	0				61.301977
100-3671	Johannesburg	1	1	0		101.439902
100-3677	Johannesburg	0				43.903376
100-3692	Johannesburg	0				152.171421
100-3693	Johannesburg	0				30.844579
100-3696	Johannesburg	0				76.225994
100-3705	Johannesburg	1	1	0		12.748534
100-3724	Johannesburg	0				76.225994
100-3726	Johannesburg	0				305.090169
100-3760	Johannesburg	1	0			16.978377
100-3762	Johannesburg	0				30.844579
100-3765	Johannesburg	0				101.439902
100-3772	Johannesburg	0				76.225994
100-3773	Johannesburg	1	1	1	1	152.171421
100-3774	Johannesburg	0				152.171421
100-3793	Johannesburg	0				101.439902
100-3794	Johannesburg	0				61.301977
100-3795	Johannesburg	0				15.633338
100-3796	Johannesburg	0				30.844579
100-3797	Johannesburg	0				25.644007
100-3799	Johannesburg	0				152.171421
100-3800	Johannesburg	0				61.301977
100-3801	Johannesburg	0				152.171421
100-3841	Johannesburg	0				76.225994
100-3843	Johannesburg	0				61.301977
100-3845	Johannesburg	1	0			152.171421
100-3848	Johannesburg	0				152.171421
100-3850	Johannesburg	1	0			152.171421
100-3851	Johannesburg	0				43.903376
100-3852	Johannesburg	1	0			34.234755
100-3854	Johannesburg	0				152.171421
100-3861	Johannesburg	0				43.903376
100-3868	Johannesburg	1	1	1	1	61.301977
100-3869	Johannesburg	0				43.903376
100-3905	Johannesburg	0				152.171421
100-3927	Johannesburg	1	1	1	1	101.439902
100-3936	Johannesburg	1	1	0		27.968299
100-3937	Johannesburg	1	1	0		76.225994
100-3990	Johannesburg	0				20.695333
100-4022	Johannesburg	0				38.624941
100-4151	Johannesburg	1	0			30.844579
100-4154	Johannesburg	0				61.301977
100-4160	Johannesburg	1	1	1	1	30.844579
100-4163	Johannesburg	0				101.439902
100-4165	Johannesburg	1	1	1	1	61.301977
100-4166	Johannesburg	1	1	1	1	20.695333
100-4167	Johannesburg	1	1	1	1	152.171421
100-4170	Johannesburg	0				61.301977
100-4175	Johannesburg	1	1	1	1	43.903376
100-4200	Johannesburg	0				10.652336
100-4209	Johannesburg	1	0			4.600234
100-4234	Johannesburg	1	1	0		43.903376
100-4235	Johannesburg	0				152.171421
100-4239	Johannesburg	0				61.301977
100-4241	Johannesburg	0				101.439902
100-4252	Johannesburg	1	1	0		76.225994
100-4255	Johannesburg	0				38.624941
100-4286	Johannesburg	0				101.439902
100-4287	Johannesburg	0				152.171421
100-4300	Johannesburg	0				152.171421
100-4301	Johannesburg	1	0			16.506488
100-4305	Johannesburg	0				101.439902
100-4323	Johannesburg	0				30.844579
100-4326	Johannesburg	0				61.301977
100-4352	Johannesburg	0				15.633338
100-4353	Johannesburg	0				76.225994
100-4354	Johannesburg	0				30.844579
100-4364	Johannesburg	0				30.844579
100-4365	Johannesburg	0				15.633338
100-4366	Johannesburg	0				76.225994
100-4385	Johannesburg	0				76.225994
100-4386	Johannesburg	0				101.439902
100-4400	Johannesburg	0				152.171421
100-4402	Johannesburg	0				61.301977
100-4407	Johannesburg	0				152.171421
100-4409	Johannesburg	0				101.439902
100-4411	Johannesburg	0				152.171421
100-4412	Johannesburg	0				30.844579
100-4416	Johannesburg	0				152.171421
100-4417	Johannesburg	1	1	0		152.171421
100-4418	Johannesburg	0				101.439902
100-4434	Johannesburg	0				61.301977
100-4436	Johannesburg	1	1	1	1	152.171421
100-4442	Johannesburg	1	1	0		152.171421
100-4446	Johannesburg	1	0			152.171421
100-4447	Johannesburg	0				101.439902
100-4458	Johannesburg	1	0			30.844579
300-5001	Cape Town	0				32.678548
300-5006	Cape Town	1	1	1	1	15.738415
300-5007	Cape Town	0				19.345417
300-5009	Cape Town	0				26.669636
300-5010	Cape Town	0				52.609993
300-5015	Cape Town	1	1	1	1	52.609993
300-5016	Cape Town	1	1	1	1	5.695851
300-5017	Cape Town	0				87.211796
300-5018	Cape Town	1	1	0		26.669636
300-5019	Cape Town	0				64.89559
300-5025	Cape Town	1	1	1	1	17.766502
300-5026	Cape Town	0				5.695851
300-5033	Cape Town	0				26.669636
300-5037	Cape Town	0				17.766502
300-5038	Cape Town	0				52.609993
300-5041	Cape Town	0				26.669636
300-5044	Cape Town	0				130.46305
300-5046	Cape Town	0				6.992899
300-5051	Cape Town	0				37.58451
300-5053	Cape Town	0				26.669636
300-5064	Cape Town	1	1	0		6.378574
300-5066	Cape Town	0				29.17264
300-5067	Cape Town	1	0			37.58451
300-5068	Cape Town	1	0			37.58451
300-5072	Cape Town	0				19.345417
300-5074	Cape Town	0				52.609993
300-5075	Cape Town	0				52.609993
300-5078	Cape Town	0				26.669636
300-5080	Cape Town	0				13.529559
300-5106	Cape Town	1	1	1	1	9.107383
300-5107	Cape Town	1	0			26.669636
300-5110	Cape Town	1	1	0		7.916913
300-5111	Cape Town	0				87.211796
300-5112	Cape Town	1	1	0		52.609993
300-5113	Cape Town	1	1	0		9.107383
300-5114	Cape Town	0				26.669636
300-5119	Cape Town	1	1	0		17.766502
300-5133	Cape Town	1	0			17.766502
300-5135	Cape Town	1	1	1	0	13.529559
300-5136	Cape Town	0				22.279355
300-5137	Cape Town	0				13.529559
300-5139	Cape Town	1	0			259.591578
300-5141	Cape Town	0				26.669636
300-5142	Cape Town	1	1	0		52.609993
300-5145	Cape Town	0				26.669636
300-5146	Cape Town	0				26.669636
300-5148	Cape Town	0				22.279355
300-5149	Cape Town	1	1	1	1	26.669636
300-5150	Cape Town	0				16.804433
300-5151	Cape Town	0				12.337591
300-5152	Cape Town	1	1	0		26.669636
300-5153	Cape Town	0				64.89559
300-5154	Cape Town	0				17.766502
300-5155	Cape Town	1	0			26.669636
300-5156	Cape Town	0				22.279355
300-5157	Cape Town	0				6.992899
300-5159	Cape Town	1	1			13.529559
300-5160	Cape Town	0				26.669636
300-5166	Cape Town	0				26.669636
300-5167	Cape Town	0				10.940561
300-5168	Cape Town	1	1	0		32.678548
300-5169	Cape Town	0				26.669636
300-5170	Cape Town	1	0			19.345417
300-5172	Cape Town	0				87.211796
300-5173	Cape Town	0				26.669636
300-5175	Cape Town	1	1	1	1	13.529559
300-5176	Cape Town	0				22.279355
300-5177	Cape Town	0				26.669636
300-5178	Cape Town	0				130.46305
300-5179	Cape Town	0				17.766502
300-5181	Cape Town	0				10.940561
300-5182	Cape Town	0				37.58451
300-5184	Cape Town	0				26.669636
300-5185	Cape Town	0				259.591578
300-5195	Cape Town	0				17.766502
300-5197	Cape Town	0				64.89559
300-5198	Cape Town	0				52.609993
300-5200	Cape Town	1	1	1	1	32.678548
300-5206	Cape Town	0				37.58451
300-5221	Cape Town	0				43.651687
300-5222	Cape Town	0				87.211796
300-5223	Cape Town	1	0			3.746715
300-5224	Cape Town	1	1	1	1	32.678548
300-5225	Cape Town	0				9.107383
300-5233	Cape Town	0				37.58451
300-5234	Cape Town	1	1	0		9.107383
300-5236	Cape Town	0				64.89559
300-5245	Cape Town	0				9.107383
300-5246	Cape Town	0				87.211796
300-5249	Cape Town	1	1	1	1	5.695851
300-5256	Cape Town	0				29.17264
300-5261	Cape Town	0				29.17264
300-5262	Cape Town	0				26.669636
300-5263	Cape Town	0				9.107383
300-5264	Cape Town	0				17.766502
300-5281	Cape Town	0				130.46305
300-5283	Cape Town	0				26.669636
300-5284	Cape Town	0				17.766502
300-5285	Cape Town	0				22.279355
300-5287	Cape Town	0				26.669636
300-5288	Cape Town	0				52.609993
300-5289	Cape Town	0				19.345417
300-5290	Cape Town	0				14.456257
300-5296	Cape Town	1	0			29.17264
300-5297	Cape Town	1	1	1	1	87.211796
300-5298	Cape Town	1	1	0		52.609993
300-5300	Cape Town	0				29.17264
300-5302	Cape Town	1	1	1	1	26.669636
300-5303	Cape Town	0				52.609993
300-5304	Cape Town	0				26.669636
300-5306	Cape Town	0				130.46305
300-5307	Cape Town	1	0			29.17264
300-5308	Cape Town	1	1	1	1	9.107383
300-5309	Cape Town	1	1	1	1	5.695851
300-5310	Cape Town	0				87.211796
300-5313	Cape Town	0				26.669636
300-5316	Cape Town	0				26.669636
300-5317	Cape Town	1	0			17.766502
300-5319	Cape Town	0				26.669636
300-5321	Cape Town	0				22.279355
300-5322	Cape Town	0				87.211796
300-5323	Cape Town	0				29.17264
300-5324	Cape Town	0				87.211796
300-5325	Cape Town	0				87.211796
300-5326	Cape Town	1	1	1	1	26.669636
300-5327	Cape Town	0				5.695851
300-5330	Cape Town	1	1	1	1	87.211796
300-5335	Cape Town	0				29.17264
300-5336	Cape Town	0				26.669636
300-5339	Cape Town	1	0			87.211796
300-5340	Cape Town	0				37.58451
300-5342	Cape Town	1	1	0		5.695851
300-5345	Cape Town	0				64.89559
300-5351	Cape Town	1	1	1	0	13.529559
300-5352	Cape Town	1	1	1	1	14.483166
300-5353	Cape Town	1	1	1	1	87.211796
300-5354	Cape Town	1	1	1	1	7.916913
300-5357	Cape Town	0				64.89559
300-5358	Cape Town	0				26.669636
300-5359	Cape Town	1	1	0		26.669636
300-5362	Cape Town	0				32.678548
300-5367	Cape Town	0				64.89559
300-5369	Cape Town	1	0			9.107383
300-5370	Cape Town	0				52.609993
300-5376	Cape Town	0				22.279355
300-5379	Cape Town	0				13.529559
300-5388	Cape Town	0				130.46305
300-5389	Cape Town	0				87.211796
300-5399	Cape Town	0				43.651687
300-5408	Cape Town	0				87.211796
300-5418	Cape Town	0				13.529559
300-5423	Cape Town	0				32.678548
300-5430	Cape Town	1	1	0		26.669636
300-5431	Cape Town	0				17.766502
300-5432	Cape Town	0				43.651687
300-5434	Cape Town	0				29.17264
300-5435	Cape Town	0				64.89559
300-5436	Cape Town	0				26.669636
300-5438	Cape Town	1	1	1	1	1.625809
300-5440	Cape Town	0				9.107383
300-5441	Cape Town	0				52.609993
300-5442	Cape Town	1	0			26.669636
300-5443	Cape Town	0				17.766502
300-5445	Cape Town	0				13.529559
300-5446	Cape Town	1	1	0		22.279355
300-5449	Cape Town	0				26.669636
300-5459	Cape Town	1	0			13.529559
300-5463	Cape Town	0				17.766502
300-5464	Cape Town	0				87.211796
300-5466	Cape Town	0				12.337591
300-5468	Cape Town	1	1	1	1	10.940561
300-5469	Cape Town	1	1	1	1	5.695851
300-5471	Cape Town	0				24.079363
300-5472	Cape Town	1	1	1	0	26.669636
300-5477	Cape Town	0				87.211796
300-5480	Cape Town	0				37.58451
300-5482	Cape Town	0				13.529559
300-5483	Cape Town	0				52.609993
300-5489	Cape Town	0				17.766502
300-5490	Cape Town	0				87.211796
300-5499	Cape Town	1	0			32.678548
300-5506	Cape Town	1	1	0		26.669636
300-5515	Cape Town	0				52.609993
300-5521	Cape Town	0				9.107383
300-5522	Cape Town	0				87.211796
300-5523	Cape Town	1	1	0		32.678548
300-5531	Cape Town	0				26.669636
300-5535	Cape Town	1	1	0		26.669636
300-5536	Cape Town	0				37.58451
300-5537	Cape Town	0				19.345417
300-5539	Cape Town	0				64.89559
300-5546	Cape Town	1	0			43.651687
300-5547	Cape Town	1	0			6.992899
300-5548	Cape Town	1	1	1	0	26.669636
300-5549	Cape Town	1	1	0		37.58451
300-5551	Cape Town	0				87.211796
300-5552	Cape Town	0				10.940561
300-5555	Cape Town	0				9.107383
300-5559	Cape Town	0				17.766502
300-5560	Cape Town	1	1	1	1	22.279355
300-5561	Cape Town	0				6.992899
300-5563	Cape Town	0				32.678548
300-5568	Cape Town	0				13.529559
300-5569	Cape Town	0				26.669636
300-5570	Cape Town	0				32.678548
300-5573	Cape Town	0				87.211796
300-5576	Cape Town	0				22.279355
300-5591	Cape Town	0				19.345417
300-5593	Cape Town	0				26.669636
300-5599	Cape Town	0				20.509239
300-5603	Cape Town	0				52.609993
300-5606	Cape Town	0				29.17264
300-5607	Cape Town	0				130.46305
300-5609	Cape Town	1	0			17.766502
300-5617	Cape Town	1	0			16.804433
300-5626	Cape Town	0				32.678548
300-5627	Cape Town	0				17.766502
300-5632	Cape Town	0				64.89559
300-5635	Cape Town	1	1			26.669636
300-5636	Cape Town	0				13.529559
300-5638	Cape Town	0				37.58451
300-5639	Cape Town	1	1	1	1	26.669636
300-5640	Cape Town	0				87.211796
300-5643	Cape Town	0				43.651687
300-5644	Cape Town	1	1	1	1	26.669636
300-5654	Cape Town	0				13.529559
300-5655	Cape Town	0				26.669636
300-5661	Cape Town	1	1	1	1	9.107383
300-5662	Cape Town	1	0			13.529559
300-5663	Cape Town	1	0			130.46305
300-5664	Cape Town	0				13.529559
300-5665	Cape Town	0				20.509239
300-5680	Cape Town	0				26.669636
300-5693	Cape Town	0				26.669636
300-5695	Cape Town	0				26.669636
300-5698	Cape Town	1	0			5.695851
300-5705	Cape Town	0				87.211796
300-5706	Cape Town	0				87.211796
300-5710	Cape Town	0				17.766502
300-5717	Cape Town	0				26.669636
300-5718	Cape Town	0				17.766502
300-5726	Cape Town	0				10.940561
300-5727	Cape Town	1	0			37.58451
300-5728	Cape Town	1	1	1	1	52.609993
300-5729	Cape Town	0				130.46305
300-5730	Cape Town	1	1	1	1	13.529559
300-5731	Cape Town	0				32.678548
300-5732	Cape Town	0				9.107383
300-5733	Cape Town	0				64.89559
300-5734	Cape Town	0				87.211796
300-5736	Cape Town	1	1	1	1	2.263287
300-5737	Cape Town	0				13.122955
300-5738	Cape Town	0				64.89559
300-5739	Cape Town	0				9.107383
300-5740	Cape Town	1	0			32.678548
300-5742	Cape Town	1	1	1	1	9.107383
300-5797	Cape Town	0				87.211796
300-5798	Cape Town	0				26.669636
300-5823	Cape Town	0				43.651687
300-5824	Cape Town	1	1	0		9.107383
300-5825	Cape Town	0				16.804433
300-5831	Cape Town	0				87.211796
300-5835	Cape Town	0				87.211796
300-5843	Cape Town	1	1	0		37.58451
300-5851	Cape Town	0				130.46305
300-5852	Cape Town	0				130.46305
300-5854	Cape Town	0				13.529559
300-5855	Cape Town	0				13.529559
300-5856	Cape Town	1	0			17.766502
300-5857	Cape Town	0				24.079363
300-5866	Cape Town	0				17.766502
300-5867	Cape Town	0				24.079363
300-5868	Cape Town	0				43.651687
300-5869	Cape Town	1	1	0		64.89559
300-5870	Cape Town	0				9.107383
300-5894	Cape Town	1	1	1	0	52.609993
300-5895	Cape Town	0				52.609993
300-5902	Cape Town	0				52.609993
300-5903	Cape Town	1	1	1	0	259.591578
300-5904	Cape Town	1	0			17.766502
300-5905	Cape Town	0				26.669636
300-5907	Cape Town	0				17.766502
300-5909	Cape Town	0				130.46305
300-5910	Cape Town	0				87.211796
300-5921	Cape Town	0				87.211796
300-5925	Cape Town	0				37.58451
300-5934	Cape Town	0				6.992899
300-5935	Cape Town	0				13.529559
300-5936	Cape Town	1	0			130.46305
300-5937	Cape Town	0				64.89559
300-5938	Cape Town	0				43.651687
300-5939	Cape Town	0				130.46305
300-5940	Cape Town	0				43.651687
300-5941	Cape Town	1	1	1	1	13.529559
300-5942	Cape Town	1	1	1	1	29.17264
300-5944	Cape Town	1	1	1	1	64.89559
300-5945	Cape Town	1	1	0		32.678548
300-5947	Cape Town	0				130.46305
300-5956	Cape Town	1	1	0		29.17264
300-5959	Cape Town	0				87.211796
300-5960	Cape Town	0				32.678548
300-5971	Cape Town	1	1	0		64.89559
300-5976	Cape Town	0				87.211796
300-5981	Cape Town	0				24.079363
300-5982	Cape Town	0				130.46305
300-5986	Cape Town	0				43.651687
300-5997	Cape Town	1	0			24.079363
300-5998	Cape Town	1	0			130.46305
300-6002	Cape Town	0				130.46305
300-6010	Cape Town	0				37.58451
300-6014	Cape Town	0				24.079363
300-6015	Cape Town	0				130.46305
300-6026	Cape Town	0				130.46305
300-6029	Cape Town	0				52.609993
300-6031	Cape Town	0				5.695851
300-6032	Cape Town	1	1	1	1	4.95132
300-6033	Cape Town	1	1	1	1	5.695851
300-6034	Cape Town	1	1	1	1	5.695851
300-6035	Cape Town	1	1	1	1	6.992899
300-6042	Cape Town	1	1	0		130.46305
300-6043	Cape Town	1	1	0		13.529559
300-6044	Cape Town	1	1	1	1	17.766502
300-6045	Cape Town	1	1	1	1	17.766502
300-6046	Cape Town	0				26.669636
300-6047	Cape Town	1	1	1	1	13.529559
300-6048	Cape Town	1	1	1	1	26.669636
300-6051	Cape Town	1	1	1	1	5.695851
300-6053	Cape Town	1	0			5.695851
300-6054	Cape Town	1	0			13.529559
300-6055	Cape Town	1	1	1	0	87.211796
300-6060	Cape Town	0				259.591578
300-6065	Cape Town	0				37.58451
300-6076	Cape Town	0				22.279355
300-6079	Cape Town	0				87.211796
300-6080	Cape Town	1	1	1	0	26.669636
300-6081	Cape Town	0				43.651687
300-6082	Cape Town	1	1	1	1	5.695851
300-6083	Cape Town	0				130.46305
300-6084	Cape Town	1	1	1	1	9.107383
300-6085	Cape Town	1	1	1	1	2.263287
300-6086	Cape Town	0				26.669636
300-6089	Cape Town	1	0			26.669636
300-6095	Cape Town	0				26.669636
300-6097	Cape Town	0				87.211796
300-6099	Cape Town	1	0			1.625809
300-6104	Cape Town	1	1	1	1	87.211796
300-6139	Cape Town	0				17.766502
300-6156	Cape Town	0				26.669636
300-6161	Cape Town	1	1	1	1	13.529559
300-6162	Cape Town	0				26.669636
300-6163	Cape Town	1	0			13.529559
300-6165	Cape Town	0				17.766502
300-6170	Cape Town	0				259.591578
300-6171	Cape Town	1	1	1	1	2.630253
300-6172	Cape Town	1	1	0		13.529559
300-6173	Cape Town	0				17.766502
300-6175	Cape Town	0				32.678548
300-6176	Cape Town	0				13.529559
300-6178	Cape Town	0				17.766502
300-6179	Cape Town	0				10.940561
300-6180	Cape Town	0				26.669636
300-6182	Cape Town	1	1	1	1	17.766502
300-6203	Cape Town	0				26.669636
300-6204	Cape Town	0				3.08916
300-6207	Cape Town	0				5.695851
300-6208	Cape Town	0				6.992899
300-6210	Cape Town	1	1	1	0	26.669636
300-6215	Cape Town	0				22.279355
300-6224	Cape Town	0				17.766502
300-6225	Cape Town	0				52.609993
300-6230	Cape Town	0				26.669636
300-6240	Cape Town	0				26.669636
300-6246	Cape Town	1	1	1	1	13.529559
300-6247	Cape Town	1	1	1	1	13.529559
300-6248	Cape Town	0				26.669636
300-6249	Cape Town	0				130.46305
300-6250	Cape Town	0				13.529559
300-6257	Cape Town	1	1	0		13.529559
300-6261	Cape Town	0				13.529559
300-6272	Cape Town	1	1	0		13.529559
300-6273	Cape Town	1	1	1	1	32.678548
300-6274	Cape Town	0				13.529559
300-6275	Cape Town	0				9.107383
300-6279	Cape Town	0				259.591578
300-6281	Cape Town	0				52.609993
300-6283	Cape Town	0				52.609993
300-6286	Cape Town	1	1	0		26.669636
300-6287	Cape Town	1	0			52.609993
300-6290	Cape Town	1	1	0		26.669636
300-6301	Cape Town	0				87.211796
300-6302	Cape Town	1	1	1	1	6.992899
300-6303	Cape Town	0				259.591578
300-6304	Cape Town	1	1	0		26.669636
300-6305	Cape Town	1	1	1	1	5.695851
300-6314	Cape Town	0				4.95132
300-6315	Cape Town	0				5.695851
300-6346	Cape Town	1	1	1	1	9.107383
300-6347	Cape Town	0				64.89559
300-6361	Cape Town	0				29.17264
300-6362	Cape Town	0				26.669636
300-6365	Cape Town	1	0			64.89559
300-6371	Cape Town	0				26.669636
300-6373	Cape Town	0				87.211796
300-6374	Cape Town	0				13.529559
300-6386	Cape Town	1	0			64.89559
300-6387	Cape Town	0				130.46305
300-6388	Cape Town	1	1	0		17.766502
300-6389	Cape Town	1	1	1	0	64.89559
300-6390	Cape Town	0				26.669636
300-6391	Cape Town	0				13.529559
300-6392	Cape Town	1	0			17.766502
300-6400	Cape Town	0				13.529559
300-6403	Cape Town	0				26.669636
300-6404	Cape Town	0				43.651687
300-6417	Cape Town	1	1	0		5.695851
300-6419	Cape Town	1	0			52.609993
300-6420	Cape Town	1	0			13.529559
300-6421	Cape Town	0				4.230901
300-6422	Cape Town	1	1	1	1	26.669636
300-6423	Cape Town	1	1	1	1	87.211796
300-6424	Cape Town	0				32.678548
300-6432	Cape Town	0				13.529559
300-6453	Cape Town	0				37.58451
300-6455	Cape Town	0				37.58451
300-6456	Cape Town	0				26.669636
300-6460	Cape Town	0				26.669636
300-6466	Cape Town	1	1	0		130.46305
300-6467	Cape Town	1	1	1	1	26.669636
300-6477	Cape Town	1	0			52.609993
300-6947	Cape Town	0				13.529559
300-6529	Cape Town	0				64.89559
300-6530	Cape Town	1	1	1	1	52.609993
300-6536	Cape Town	0				26.669636
300-6537	Cape Town	0				32.678548
300-6538	Cape Town	0				26.669636
300-6539	Cape Town	0				43.651687
300-6540	Cape Town	0				13.529559
300-6541	Cape Town	0				4.95132
300-6542	Cape Town	0				13.529559
300-6543	Cape Town	0				87.211796
300-6544	Cape Town	1	1			5.695851
300-6545	Cape Town	0				6.992899
300-6548	Cape Town	0				17.766502
300-6566	Cape Town	1	0			7.916913
300-6567	Cape Town	1	1	0		26.669636
300-6569	Cape Town	1	0			87.211796
300-6570	Cape Town	1	1	1	1	5.695851
300-6599	Cape Town	1	1	1	1	64.89559
300-6600	Cape Town	0				32.678548
300-6602	Cape Town	0				52.609993
300-6610	Cape Town	0				64.89559
300-6619	Cape Town	1	0			52.609993
300-6622	Cape Town	1	0			19.345417
300-6623	Cape Town	1	1	1	1	22.279355
300-6632	Cape Town	0				52.609993
300-6634	Cape Town	0				37.58451
300-6636	Cape Town	0				259.591578
300-6638	Cape Town	1	1	0		1.625809
300-6644	Cape Town	1	0			9.107383
300-6645	Cape Town	0				13.529559
300-6646	Cape Town	0				52.609993
300-6648	Cape Town	1	1	0		17.766502
300-6651	Cape Town	1	0			13.529559
300-6654	Cape Town	0				37.58451
300-6655	Cape Town	0				6.992899
300-6656	Cape Town	1	1	1	1	9.107383
300-6657	Cape Town	1	0			9.107383
300-6658	Cape Town	0				16.804433
300-6690	Cape Town	0				259.591578
300-6694	Cape Town	0				6.992899
300-6695	Cape Town	0				20.509239
300-6696	Cape Town	0				43.651687
300-6731	Cape Town	1	1	1	1	17.766502
300-6733	Cape Town	0				26.669636
300-6746	Cape Town	1	0			4.95132
300-6751	Cape Town	1	1	1	1	26.669636
300-6752	Cape Town	1	1	1	1	52.609993
300-6755	Cape Town	1	0			87.211796
300-6756	Cape Town	1	1	1	1	26.669636
300-6758	Cape Town	0				52.609993
300-6764	Cape Town	0				13.529559
300-6771	Cape Town	0				17.766502
300-6772	Cape Town	0				17.766502
300-6773	Cape Town	0				13.529559
300-6774	Cape Town	0				13.529559
300-6790	Cape Town	0				130.46305
300-6791	Cape Town	0				130.46305
300-6793	Cape Town	0				32.678548
300-6794	Cape Town	0				52.609993
300-6815	Cape Town	1	1	1	1	37.58451
300-6816	Cape Town	1	1	1	1	4.230901
300-6818	Cape Town	0				9.107383
300-6819	Cape Town	0				13.529559
300-6820	Cape Town	0				26.669636
300-6821	Cape Town	0				17.766502
300-6822	Cape Town	0				130.46305
300-6823	Cape Town	0				32.678548
300-6824	Cape Town	0				1.625809
300-6849	Cape Town	0				130.46305
300-6850	Cape Town	0				130.46305
300-6851	Cape Town	0				26.669636
300-6852	Cape Town	0				17.766502
300-6853	Cape Town	0				14.456257
300-6854	Cape Town	1	1	1	1	52.609993
300-6855	Cape Town	1	1	1	1	17.766502
300-6857	Cape Town	1	0			22.279355
300-6860	Cape Town	0				22.279355
300-6890	Cape Town	0				22.279355
300-6891	Cape Town	0				52.609993
300-6892	Cape Town	0				13.529559
300-6893	Cape Town	0				52.609993
300-6894	Cape Town	0				9.107383
300-6895	Cape Town	1	1	1	0	26.669636
300-6903	Cape Town	0				17.766502
300-6904	Cape Town	0				13.529559
300-6925	Cape Town	1	1	1	1	10.940561
300-6929	Cape Town	0				13.529559
300-6933	Cape Town	0				52.609993
300-6935	Cape Town	1	0			13.529559
300-6936	Cape Town	0				9.107383
300-6937	Cape Town	1	1	1	1	26.669636
300-6938	Cape Town	0				43.651687
300-6939	Cape Town	1	1	1	1	5.695851
300-6942	Cape Town	0				9.107383
300-6945	Cape Town	0				26.669636
300-6946	Cape Town	0				26.669636
300-6948	Cape Town	0				17.766502
300-6950	Cape Town	0				13.529559
300-6953	Cape Town	0				29.17264
300-6960	Cape Town	0				10.940561
300-6961	Cape Town	0				37.58451
300-6962	Cape Town	0				13.529559
300-6963	Cape Town	0				13.529559
300-6964	Cape Town	0				52.609993
300-6965	Cape Town	1	1	1	1	130.46305
300-6966	Cape Town	0				17.766502
300-6967	Cape Town	1	1	0		9.107383
300-6968	Cape Town	0				87.211796
300-6969	Cape Town	0				5.695851
300-6981	Cape Town	1	1	1	1	9.107383
300-6990	Cape Town	1	1	1	1	6.992899
300-6994	Cape Town	1	1	1	0	5.695851
300-7029	Cape Town	0				52.609993
300-7030	Cape Town	1	1	1	1	13.529559
300-7035	Cape Town	1	1	1	1	43.651687
300-7036	Cape Town	1	0			32.678548
300-7037	Cape Town	0				259.591578
300-7038	Cape Town	1	0			26.669636
300-7039	Cape Town	0				26.669636
300-7044	Cape Town	0				32.678548
300-7045	Cape Town	0				259.591578
300-7059	Cape Town	0				13.529559
300-7060	Cape Town	1	1	1	1	10.940561
300-7061	Cape Town	1	1	1	1	9.107383
300-7064	Cape Town	1	1	1	1	13.529559
300-7067	Cape Town	1	1	1	1	26.669636
300-7069	Cape Town	1	0			37.58451
300-7075	Cape Town	0				130.46305
300-7077	Cape Town	0				5.695851
300-7081	Cape Town	1	1	1	1	130.46305
300-7082	Cape Town	0				43.651687
300-7084	Cape Town	0				13.529559
300-7086	Cape Town	0				130.46305
300-7089	Cape Town	0				37.58451
300-7115	Cape Town	1	0			13.529559
300-7116	Cape Town	1	0			13.529559
300-7117	Cape Town	1	1	0		26.669636
300-7118	Cape Town	1	0			37.58451
300-7119	Cape Town	0				12.49165
300-7124	Cape Town	1	1	1	1	26.669636
300-7132	Cape Town	0				26.669636
300-7133	Cape Town	1	1	1	1	13.529559
300-7136	Cape Town	0				130.46305
300-7137	Cape Town	1	0			20.509239
300-7139	Cape Town	0				87.211796
300-7145	Cape Town	1	1	0		130.46305
300-7146	Cape Town	0				26.669636
300-7147	Cape Town	0				9.107383
300-7148	Cape Town	1	1	1	1	9.107383
300-7149	Cape Town	0				13.529559
300-7161	Cape Town	0				9.107383
300-7162	Cape Town	1	0			17.766502
300-7163	Cape Town	0				13.529559
300-7245	Cape Town	1	1	0		87.211796
300-7246	Cape Town	0				6.992899
300-7253	Cape Town	0				13.529559
300-7254	Cape Town	1	1	0		37.58451
300-7275	Cape Town	1	1	1	1	26.669636
300-7276	Cape Town	0				26.669636
300-7277	Cape Town	0				3.746715
300-7313	Cape Town	0				259.591578
300-7314	Cape Town	0				87.211796
300-7335	Cape Town	0				26.669636
300-7385	Cape Town	0				26.669636
300-7386	Cape Town	0				26.669636
300-7387	Cape Town	1	0			10.940561
300-7390	Cape Town	0				259.591578
300-7391	Cape Town	0				37.58451
300-7392	Cape Town	0				259.591578
300-7393	Cape Town	0				32.678548
300-7394	Cape Town	0				5.695851
300-7398	Cape Town	0				17.766502
300-7399	Cape Town	1	1	1	1	37.58451
300-7405	Cape Town	0				87.211796
300-7406	Cape Town	0				259.591578
300-7407	Cape Town	1	0			9.107383
300-7409	Cape Town	0				37.58451
300-7410	Cape Town	0				26.669636
300-7411	Cape Town	1	1	1	1	17.766502
300-7413	Cape Town	1	0			9.107383
300-7414	Cape Town	0				130.46305
300-7420	Cape Town	0				26.669636
300-7421	Cape Town	0				130.46305
300-7422	Cape Town	0				64.89559
300-7423	Cape Town	0				4.95132
300-7424	Cape Town	0				32.678548
300-7464	Cape Town	0				130.46305
300-7465	Cape Town	1	0			52.609993
300-7466	Cape Town	0				13.529559
300-7467	Cape Town	0				13.529559
300-7468	Cape Town	1	0			13.529559
300-7469	Cape Town	1	1	0		13.529559
300-7475	Cape Town	1	1	1	1	13.529559
300-7489	Cape Town	1	1	0		1.625809
300-7494	Cape Town	1	1	0		13.529559
300-7497	Cape Town	0				1.625809
300-7499	Cape Town	0				13.529559
300-7508	Cape Town	0				13.529559
300-7509	Cape Town	0				10.940561
300-7512	Cape Town	0				13.529559
300-7513	Cape Town	0				259.591578
300-7520	Cape Town	1	1	0		52.609993
300-7521	Cape Town	0				22.279355
300-7522	Cape Town	0				37.58451
300-7523	Cape Town	1	1	0		52.609993
300-7524	Cape Town	0				52.609993
300-7530	Cape Town	0				26.669636
300-7531	Cape Town	0				13.529559
300-7532	Cape Town	0				1.625809
300-7533	Cape Town	0				37.58451
300-7534	Cape Town	0				130.46305
300-7550	Cape Town	0				52.609993
300-7551	Cape Town	0				13.529559
300-7552	Cape Town	0				26.669636
300-7553	Cape Town	0				17.766502
300-7554	Cape Town	0				52.609993
300-7557	Cape Town	1	1	1	1	130.46305
300-7559	Cape Town	1	0			13.529559
300-7560	Cape Town	0				37.58451
300-7562	Cape Town	0				130.46305
300-7576	Cape Town	0				130.46305
300-7585	Cape Town	0				87.211796
300-7586	Cape Town	0				13.529559
300-7587	Cape Town	0				26.669636
300-7588	Cape Town	0				130.46305
300-7590	Cape Town	0				43.651687
300-7591	Cape Town	0				26.669636
300-7592	Cape Town	0				26.669636
300-7593	Cape Town	0				259.591578
200-8001	Mahikeng	1	1	1	1	2.670063
200-8003	Mahikeng	1	0			1.268094
200-8004	Mahikeng	0				4.746638
200-8005	Mahikeng	0				2.133468
200-8006	Mahikeng	1	1	1	1	3.071236
200-8007	Mahikeng	1	0			1.836751
200-8008	Mahikeng	1	1	1	1	1.968213
200-8009	Mahikeng	0				1.115211
200-8011	Mahikeng	0				3.071236
200-8012	Mahikeng	0				1.836751
200-8016	Mahikeng	0				3.071236
200-8017	Mahikeng	0				1.836751
200-8019	Mahikeng	0				3.071236
200-8020	Mahikeng	1	0			2.670063
200-8027	Mahikeng	1	1	1	1	2.133468
200-8028	Mahikeng	0				1.268094
200-8029	Mahikeng	1	1	1	1	1.836751
200-8031	Mahikeng	0				1.386819
200-8033	Mahikeng	1	0			2.670063
200-8035	Mahikeng	1	1	1	1	1.268094
200-8036	Mahikeng	0				3.071236
200-8037	Mahikeng	0				3.681706
200-8038	Mahikeng	0				3.681706
200-8039	Mahikeng	0				3.681706
200-8040	Mahikeng	1	1	0		3.071236
200-8042	Mahikeng	0				4.746638
200-8043	Mahikeng	1	1	1	1	3.071236
200-8052	Mahikeng	0				3.071236
200-8054	Mahikeng	0				3.071236
200-8056	Mahikeng	0				1.836751
200-8058	Mahikeng	0				4.746638
200-8060	Mahikeng	0				3.681706
200-8073	Mahikeng	0				4.746638
200-8074	Mahikeng	0				2.353434
200-8075	Mahikeng	0				3.681706
200-8076	Mahikeng	0				3.681706
200-8077	Mahikeng	1	0			3.681706
200-8078	Mahikeng	0				4.746638
200-8079	Mahikeng	0				2.353434
200-8080	Mahikeng	0				2.670063
200-8081	Mahikeng	0				2.353434
200-8082	Mahikeng	1	0			2.353434
200-8083	Mahikeng	0				1.836751
200-8084	Mahikeng	1	1	1	1	4.746638
200-8101	Mahikeng	0				1.836751
200-8104	Mahikeng	0				2.133468
200-8106	Mahikeng	0				6.840215
200-8107	Mahikeng	0				4.746638
200-8108	Mahikeng	0				4.746638
200-8109	Mahikeng	0				3.681706
200-8111	Mahikeng	0				6.840215
200-8112	Mahikeng	0				3.681706
200-8113	Mahikeng	0				3.071236
200-8114	Mahikeng	0				3.071236
200-8115	Mahikeng	0				4.746638
200-8118	Mahikeng	0				1.836751
200-8119	Mahikeng	0				3.071236
200-8120	Mahikeng	0				3.071236
200-8121	Mahikeng	0				4.746638
200-8122	Mahikeng	0				3.071236
200-8124	Mahikeng	0				6.840215
200-8125	Mahikeng	1	1	1	1	2.670063
200-8126	Mahikeng	0				6.840215
200-8127	Mahikeng	0				6.840215
200-8128	Mahikeng	0				2.670063
200-8129	Mahikeng	0				3.071236
200-8130	Mahikeng	1	0			3.071236
200-8131	Mahikeng	0				3.071236
200-8134	Mahikeng	0				3.681706
200-8135	Mahikeng	0				2.670063
200-8136	Mahikeng	0				3.681706
200-8137	Mahikeng	0				6.840215
200-8138	Mahikeng	0				3.681706
200-8139	Mahikeng	0				3.071236
200-8140	Mahikeng	1	0			6.840215
200-8147	Mahikeng	0				2.670063
200-8148	Mahikeng	0				3.071236
200-8149	Mahikeng	0				2.133468
200-8150	Mahikeng	1	1	1	1	1.836751
200-8151	Mahikeng	0				6.840215
200-8152	Mahikeng	0				3.681706
200-8153	Mahikeng	1	1	0		2.353434
200-8154	Mahikeng	0				2.670063
200-8155	Mahikeng	0				3.681706
200-8160	Mahikeng	1	0			1.268094
200-8161	Mahikeng	0				3.681706
200-8162	Mahikeng	0				3.681706
200-8163	Mahikeng	0				4.746638
200-8164	Mahikeng	0				4.746638
200-8165	Mahikeng	1	0			1.968213
200-8166	Mahikeng	0				4.746638
200-8167	Mahikeng	0				6.840215
200-8168	Mahikeng	1	0			3.681706
200-8169	Mahikeng	0				4.746638
200-8181	Mahikeng	0				3.071236
200-8193	Mahikeng	0				3.681706
200-8194	Mahikeng	0				3.681706
200-8196	Mahikeng	0				6.840215
200-8197	Mahikeng	0				1.836751
200-8199	Mahikeng	0				3.681706
200-8200	Mahikeng	0				1.449341
200-8201	Mahikeng	0				3.681706
200-8202	Mahikeng	0				2.353434
200-8203	Mahikeng	1	0			3.071236
200-8204	Mahikeng	0				6.840215
200-8205	Mahikeng	0				4.746638
200-8206	Mahikeng	0				1.836751
200-8212	Mahikeng	0				6.840215
200-8213	Mahikeng	0				13.137498
200-8214	Mahikeng	0				4.746638
200-8215	Mahikeng	0				13.137498
200-8226	Mahikeng	0				6.840215
200-8227	Mahikeng	0				3.681706
200-8228	Mahikeng	1	1	1	1	2.353434
200-8229	Mahikeng	0				6.840215
200-8232	Mahikeng	1	0			2.670063
200-8236	Mahikeng	0				6.840215
200-8237	Mahikeng	0				2.670063
200-8238	Mahikeng	0				3.681706
200-8239	Mahikeng	0				4.746638
200-8240	Mahikeng	0				3.681706
200-8246	Mahikeng	0				3.071236
200-8248	Mahikeng	0				3.071236
200-8250	Mahikeng	0				3.681706
200-8256	Mahikeng	0				2.670063
200-8258	Mahikeng	0				13.137498
200-8259	Mahikeng	0				4.746638
200-8260	Mahikeng	1	1	1	1	2.353434
200-8262	Mahikeng	0				2.353434
200-8263	Mahikeng	0				3.681706
200-8264	Mahikeng	0				13.137498
200-8265	Mahikeng	0				13.137498
200-8266	Mahikeng	0				13.137498
200-8268	Mahikeng	1	0			2.133468
200-8271	Mahikeng	0				6.840215
200-8272	Mahikeng	0				6.840215
200-8276	Mahikeng	0				4.746638
200-8278	Mahikeng	0				4.746638
200-8280	Mahikeng	0				6.840215
200-8281	Mahikeng	0				4.746638
200-8284	Mahikeng	0				3.681706
200-8285	Mahikeng	0				6.840215
200-8298	Mahikeng	0				3.071236
200-8299	Mahikeng	0				3.681706
200-8300	Mahikeng	0				1.968213
200-8306	Mahikeng	0				3.071236
200-8307	Mahikeng	1	0			6.840215
200-8308	Mahikeng	1	1	1	1	3.681706
200-8309	Mahikeng	1	0			6.840215
200-8310	Mahikeng	1	1	0		2.353434
200-8314	Mahikeng	0				6.840215
200-8315	Mahikeng	0				4.746638
200-8321	Mahikeng	0				6.840215
200-8322	Mahikeng	0				3.071236
200-8323	Mahikeng	0				3.681706
200-8324	Mahikeng	0				3.681706
200-8326	Mahikeng	0				6.840215
200-8329	Mahikeng	1	1	1	1	3.681706
200-8333	Mahikeng	0				3.071236
200-8335	Mahikeng	1	0			1.513782
200-8336	Mahikeng	0				1.366666
200-8337	Mahikeng	0				4.746638
200-8342	Mahikeng	0				3.681706
200-8343	Mahikeng	1	1	1	1	6.840215
200-8346	Mahikeng	0				1.629344
200-8347	Mahikeng	0				3.681706
200-8348	Mahikeng	1	1	1	1	1.449341
200-8349	Mahikeng	1	1	1	1	1.449341
200-8351	Mahikeng	0				1.386819
200-8352	Mahikeng	0				2.353434
200-8353	Mahikeng	1	1	0		1.170517
200-8355	Mahikeng	0				13.137498
200-8357	Mahikeng	0				2.670063
200-8361	Mahikeng	0				6.840215
200-8362	Mahikeng	0				2.133468
200-8363	Mahikeng	0				6.840215
200-8364	Mahikeng	0				3.681706
200-8365	Mahikeng	0				2.133468
200-8368	Mahikeng	1	0			3.071236
200-8388	Mahikeng	0				3.681706
200-8390	Mahikeng	0				4.746638
200-8391	Mahikeng	0				6.840215
200-8392	Mahikeng	0				3.071236
200-8393	Mahikeng	0				3.071236
200-8394	Mahikeng	0				4.746638
200-8395	Mahikeng	0				4.746638
200-8397	Mahikeng	0				4.746638
200-8398	Mahikeng	0				2.133468
200-8399	Mahikeng	0				2.133468
200-8402	Mahikeng	0				4.746638
200-8403	Mahikeng	0				3.681706
200-8404	Mahikeng	0				4.746638
200-8405	Mahikeng	1	1	1	1	4.746638
200-8412	Mahikeng	0				3.071236
200-8413	Mahikeng	0				3.071236
200-8415	Mahikeng	0				4.746638
200-8416	Mahikeng	1	1	1	1	1.836751
200-8419	Mahikeng	1	1	0		3.071236
200-8422	Mahikeng	0				3.681706
200-8423	Mahikeng	0				4.746638
200-8424	Mahikeng	0				3.071236
200-8425	Mahikeng	0				3.681706
200-8426	Mahikeng	0				3.681706
200-8427	Mahikeng	1	0			3.071236
200-8451	Mahikeng	0				13.137498
200-8453	Mahikeng	0				4.746638
200-8454	Mahikeng	0				6.840215
200-8461	Mahikeng	0				6.840215
200-8462	Mahikeng	0				3.681706
200-8463	Mahikeng	0				3.071236
200-8464	Mahikeng	0				3.071236
200-8468	Mahikeng	0				4.746638
200-8470	Mahikeng	0				6.840215
200-8476	Mahikeng	0				3.681706
200-8477	Mahikeng	0				6.840215
200-8480	Mahikeng	0				3.071236
200-8481	Mahikeng	0				4.746638
200-8483	Mahikeng	0				2.133468
200-8484	Mahikeng	0				2.353434
200-8485	Mahikeng	0				13.137498
200-8486	Mahikeng	0				3.071236
200-8487	Mahikeng	0				13.137498
200-8496	Mahikeng	0				3.681706
200-8497	Mahikeng	0				6.840215
200-8515	Mahikeng	0				4.746638
200-8526	Mahikeng	1	0			2.670063
200-8527	Mahikeng	1	0			3.681706
200-8528	Mahikeng	0				3.681706
200-8529	Mahikeng	0				1.212978
200-8530	Mahikeng	1	0			6.840215
200-8532	Mahikeng	0				6.840215
200-8535	Mahikeng	0				13.137498
200-8536	Mahikeng	0				1.386819
200-8551	Mahikeng	1	0			3.681706
200-8552	Mahikeng	1	0			1.836751
200-8553	Mahikeng	1	1	0		4.746638
200-8555	Mahikeng	0				4.746638
200-8556	Mahikeng	0				2.353434
200-8558	Mahikeng	0				3.071236
200-8559	Mahikeng	0				3.071236
200-8560	Mahikeng	0				3.681706
200-8561	Mahikeng	0				4.746638
200-8567	Mahikeng	0				13.137498
200-8568	Mahikeng	0				3.071236
200-8572	Mahikeng	1	1	0		2.353434
200-8577	Mahikeng	0				3.681706
200-8578	Mahikeng	0				6.840215
200-8579	Mahikeng	0				2.353434
200-8580	Mahikeng	0				6.840215
200-8582	Mahikeng	0				6.840215
200-8583	Mahikeng	0				2.670063
200-8584	Mahikeng	0				3.071236
200-8585	Mahikeng	0				3.071236
200-8591	Mahikeng	0				6.840215
200-8593	Mahikeng	0				4.746638
200-8594	Mahikeng	0				1.836751
200-8595	Mahikeng	1	1	1	1	13.137498
200-8596	Mahikeng	0				1.210052
200-8598	Mahikeng	0				4.746638
200-8599	Mahikeng	0				4.746638
200-8601	Mahikeng	0				1.968213
200-8603	Mahikeng	0				3.681706
200-8604	Mahikeng	0				6.840215
200-8605	Mahikeng	0				4.746638
200-8611	Mahikeng	0				3.681706
200-8612	Mahikeng	0				6.840215
200-8615	Mahikeng	0				13.137498
200-8616	Mahikeng	0				4.746638
200-8624	Mahikeng	0				2.670063
200-8626	Mahikeng	0				1.968213
200-8630	Mahikeng	0				3.681706
200-8635	Mahikeng	0				13.137498
200-8637	Mahikeng	0				4.746638
200-8648	Mahikeng	0				3.071236
200-8652	Mahikeng	0				4.746638
200-8657	Mahikeng	1	1	1	0	2.670063
200-8674	Mahikeng	1	1	1	1	6.840215
200-8676	Mahikeng	0				2.670063
200-8680	Mahikeng	0				2.353434
200-8682	Mahikeng	0				1.115211
200-8684	Mahikeng	0				2.353434
200-8687	Mahikeng	0				3.071236
200-8688	Mahikeng	0				13.137498
200-8689	Mahikeng	0				13.137498
200-8690	Mahikeng	1	1	1	0	3.071236
200-8692	Mahikeng	0				3.071236
200-8693	Mahikeng	0				1.314722
200-8694	Mahikeng	0				1.268094
200-8695	Mahikeng	0				1.115211
200-8701	Mahikeng	0				2.353434
200-8702	Mahikeng	0				4.746638
200-8703	Mahikeng	1	0			3.681706
200-8705	Mahikeng	0				1.268094
200-8706	Mahikeng	0				4.746638
200-8707	Mahikeng	0				13.137498
200-8708	Mahikeng	0				4.746638
200-8709	Mahikeng	0				3.071236
200-8712	Mahikeng	0				1.71802
200-8714	Mahikeng	0				6.840215
200-8716	Mahikeng	1	1	1	1	1.836751
200-8717	Mahikeng	0				1.836751
200-8721	Mahikeng	0				2.670063
200-8722	Mahikeng	0				3.681706
200-8723	Mahikeng	0				3.071236
200-8724	Mahikeng	0				2.670063
200-8725	Mahikeng	0				3.681706
200-8729	Mahikeng	1	1	1	1	13.137498
200-8730	Mahikeng	0				3.071236
200-8731	Mahikeng	1	1	0		2.353434
200-8732	Mahikeng	0				6.840215
200-8735	Mahikeng	0				4.746638
200-8738	Mahikeng	1	1	0		6.840215
200-8739	Mahikeng	0				4.746638
200-8760	Mahikeng	0				3.681706
200-8761	Mahikeng	0				4.746638
200-8762	Mahikeng	0				1.268094
200-8763	Mahikeng	0				2.670063
200-8765	Mahikeng	0				3.681706
200-8766	Mahikeng	0				6.840215
200-8767	Mahikeng	0				6.840215
200-8768	Mahikeng	0				4.746638
200-8770	Mahikeng	0				6.840215
200-8773	Mahikeng	0				3.681706
200-8775	Mahikeng	0				3.071236
200-8790	Mahikeng	0				13.137498
200-8791	Mahikeng	0				3.681706
200-8792	Mahikeng	0				1.268094
200-8793	Mahikeng	0				6.840215
200-8798	Mahikeng	0				2.353434
200-8799	Mahikeng	0				3.071236
200-8800	Mahikeng	0				6.840215
200-8801	Mahikeng	0				1.449341
200-8803	Mahikeng	0				1.449341
200-8805	Mahikeng	0				1.449341
200-8806	Mahikeng	0				2.670063
200-8807	Mahikeng	0				1.268094
200-8808	Mahikeng	0				1.836751
200-8811	Mahikeng	0				3.681706
200-8813	Mahikeng	0				3.071236
200-8823	Mahikeng	0				2.353434
200-8825	Mahikeng	0				2.353434
200-8831	Mahikeng	0				1.268094
200-8842	Mahikeng	0				1.836751
200-8850	Mahikeng	0				2.670063
200-8851	Mahikeng	0				1.449341
200-8854	Mahikeng	0				4.746638
200-8866	Mahikeng	0				4.746638
200-8881	Mahikeng	0				13.137498
200-8883	Mahikeng	0				1.170517
200-8884	Mahikeng	0				3.071236
200-8885	Mahikeng	0				3.681706
200-8886	Mahikeng	0				2.670063
200-8888	Mahikeng	0				4.746638
200-8889	Mahikeng	0				3.681706
200-8891	Mahikeng	0				3.681706
200-8892	Mahikeng	0				3.071236
200-8893	Mahikeng	1	1	1	0	6.840215
200-8894	Mahikeng	1	1	0		2.670063
200-8906	Mahikeng	1	0			1.836751
200-8915	Mahikeng	1	1	1	0	4.746638
200-8917	Mahikeng	0				3.071236
200-8920	Mahikeng	1	1	1	1	2.670063
200-8921	Mahikeng	0				2.670063
200-8922	Mahikeng	0				2.353434
200-8935	Mahikeng	0				2.133468
200-8941	Mahikeng	0				2.670063
200-8943	Mahikeng	0				4.746638
200-8944	Mahikeng	0				2.670063
200-8945	Mahikeng	0				3.681706
200-8954	Mahikeng	0				6.840215
200-8955	Mahikeng	0				1.836751
200-8957	Mahikeng	0				13.137498
200-8958	Mahikeng	1	0			1.043843
200-8980	Mahikeng	0				4.746638
200-9001	Mahikeng	0				13.137498
200-9002	Mahikeng	0				3.681706
200-9009	Mahikeng	1	1	0		6.840215
200-9014	Mahikeng	0				3.071236
200-9015	Mahikeng	1	0			6.840215
200-9016	Mahikeng	0				3.681706
200-9021	Mahikeng	0				6.840215
200-9022	Mahikeng	0				3.681706
200-9023	Mahikeng	0				4.746638
200-9024	Mahikeng	0				3.071236
200-9031	Mahikeng	0				6.840215
200-9033	Mahikeng	0				13.137498
200-9038	Mahikeng	0				3.681706
200-9040	Mahikeng	0				4.746638
200-9041	Mahikeng	0				3.681706
200-9043	Mahikeng	0				6.840215
200-9046	Mahikeng	0				6.840215
200-9048	Mahikeng	0				4.746638
200-9049	Mahikeng	0				2.353434
200-9065	Mahikeng	0				1.629344
200-9066	Mahikeng	0				1.629344
200-9067	Mahikeng	0				3.071236
200-9073	Mahikeng	0				4.746638
200-9074	Mahikeng	0				2.670063
200-9080	Mahikeng	1	1			13.137498
200-9081	Mahikeng	0				13.137498
200-9082	Mahikeng	0				13.137498
200-9091	Mahikeng	0				4.746638
200-9093	Mahikeng	0				4.746638
200-9102	Mahikeng	0				4.746638
200-9105	Mahikeng	0				1.449341
200-9106	Mahikeng	0				3.071236
200-9107	Mahikeng	0				3.071236
200-9108	Mahikeng	0				4.746638
200-9121	Mahikeng	1	1	0		2.670063
200-9123	Mahikeng	0				3.681706
200-9124	Mahikeng	0				3.071236
200-9126	Mahikeng	0				6.840215
200-9127	Mahikeng	0				1.449341
200-9131	Mahikeng	1	0			4.746638
200-9159	Mahikeng	0				2.133468
200-9160	Mahikeng	0				3.681706
200-9161	Mahikeng	0				3.681706
200-9162	Mahikeng	0				2.133468
200-9165	Mahikeng	0				1.526064
200-9166	Mahikeng	1	1	0		2.353434
200-9172	Mahikeng	0				3.071236
200-9182	Mahikeng	0				13.137498
200-9184	Mahikeng	0				3.681706
200-9188	Mahikeng	0				1.268094
200-9189	Mahikeng	0				3.071236
200-9190	Mahikeng	0				1.449341
200-9191	Mahikeng	0				4.746638
200-9192	Mahikeng	0				1.836751
200-9206	Mahikeng	1	1	1	1	1.71802
200-9207	Mahikeng	0				2.133468
200-9208	Mahikeng	0				3.681706
200-9209	Mahikeng	1	0			2.670063
200-9210	Mahikeng	1	1	1	1	1.836751
200-9221	Mahikeng	1	0			6.840215
200-9226	Mahikeng	0				1.968213
200-9227	Mahikeng	1	1	0		4.746638
200-9229	Mahikeng	0				4.746638
200-9230	Mahikeng	0				4.746638
200-9231	Mahikeng	0				3.681706
200-9243	Mahikeng	0				4.746638
200-9244	Mahikeng	0				13.137498
200-9251	Mahikeng	0				6.840215
200-9252	Mahikeng	0				6.840215
200-9254	Mahikeng	1	1	1	1	4.746638
200-9264	Mahikeng	0				4.746638
200-9266	Mahikeng	0				3.681706
200-9267	Mahikeng	0				4.746638
200-9269	Mahikeng	0				3.681706
200-9271	Mahikeng	0				4.746638
200-9272	Mahikeng	0				6.840215
200-9273	Mahikeng	0				4.746638
200-9274	Mahikeng	0				4.746638
200-9275	Mahikeng	0				4.746638
200-9291	Mahikeng	0				4.746638
200-9292	Mahikeng	0				3.681706
200-9299	Mahikeng	0				3.071236
200-9300	Mahikeng	0				4.746638
200-9301	Mahikeng	0				6.840215
200-9302	Mahikeng	0				3.681706
200-9303	Mahikeng	0				3.071236
200-9305	Mahikeng	0				3.681706
200-9306	Mahikeng	0				2.353434
200-9308	Mahikeng	0				2.353434
200-9309	Mahikeng	0				2.133468
200-9310	Mahikeng	0				6.840215
200-9311	Mahikeng	0				4.746638
200-9313	Mahikeng	0				3.071236
200-9314	Mahikeng	0				2.133468
200-9316	Mahikeng	0				2.670063
200-9317	Mahikeng	0				6.840215
200-9318	Mahikeng	0				6.840215
200-9319	Mahikeng	0				6.840215
200-9325	Mahikeng	0				6.840215
200-9326	Mahikeng	0				6.840215
200-9327	Mahikeng	0				3.681706
200-9334	Mahikeng	0				1.449341
200-9335	Mahikeng	0				3.071236
200-9346	Mahikeng	0				2.670063
200-9347	Mahikeng	0				3.681706
200-9348	Mahikeng	0				6.840215
200-9349	Mahikeng	0				6.840215
200-9352	Mahikeng	0				4.746638
200-9353	Mahikeng	1	1	1	1	1.968213
200-9354	Mahikeng	1	1	0		2.133468
200-9355	Mahikeng	0				3.681706
200-9356	Mahikeng	0				1.71802
200-9357	Mahikeng	0				3.071236
200-9358	Mahikeng	0				3.071236
200-9366	Mahikeng	0				2.353434
200-9367	Mahikeng	0				4.746638
200-9370	Mahikeng	0				6.840215
200-9371	Mahikeng	0				3.071236
200-9372	Mahikeng	1	1	1	1	2.133468
200-9373	Mahikeng	0				13.137498
200-9374	Mahikeng	0				3.681706
200-9375	Mahikeng	0				13.137498
200-9377	Mahikeng	0				4.746638
200-9379	Mahikeng	0				6.840215
200-9382	Mahikeng	0				2.353434
200-9384	Mahikeng	0				3.071236
200-9394	Mahikeng	0				6.840215
200-9395	Mahikeng	0				2.133468
200-9396	Mahikeng	0				4.746638
200-9397	Mahikeng	0				2.353434
200-9398	Mahikeng	0				3.681706
200-9399	Mahikeng	1	1	0		6.840215
200-9401	Mahikeng	0				3.681706
200-9402	Mahikeng	1	1	1	1	6.840215
200-9403	Mahikeng	1	0			6.840215
200-9563	Mahikeng	0				4.746638
200-9405	Mahikeng	1	0			4.746638
200-9406	Mahikeng	0				4.746638
200-9409	Mahikeng	0				3.071236
200-9410	Mahikeng	0				1.449341
200-9411	Mahikeng	0				1.386819
200-9415	Mahikeng	0				6.840215
200-9416	Mahikeng	0				13.137498
200-9420	Mahikeng	0				1.836751
200-9430	Mahikeng	0				6.840215
200-9431	Mahikeng	0				2.133468
200-9432	Mahikeng	0				3.681706
200-9433	Mahikeng	0				13.137498
200-9434	Mahikeng	1	0			3.071236
200-9440	Mahikeng	0				1.71802
200-9451	Mahikeng	0				6.840215
200-9452	Mahikeng	0				1.836751
200-9453	Mahikeng	1	1	1	0	3.071236
200-9454	Mahikeng	1	1	1	1	2.353434
200-9460	Mahikeng	1	1	1	1	3.681706
200-9461	Mahikeng	0				2.670063
200-9462	Mahikeng	0				4.746638
200-9464	Mahikeng	0				2.133468
200-9465	Mahikeng	1	1	1	1	4.746638
200-9466	Mahikeng	1	1	1	1	4.746638
200-9469	Mahikeng	0				3.681706
200-9470	Mahikeng	0				4.746638
200-9471	Mahikeng	0				3.681706
200-9472	Mahikeng	0				6.840215
200-9473	Mahikeng	0				4.746638
200-9474	Mahikeng	0				1.836751
200-9475	Mahikeng	0				6.840215
200-9476	Mahikeng	1	1	0		3.071236
200-9489	Mahikeng	0				6.840215
200-9491	Mahikeng	1	0			4.746638
200-9492	Mahikeng	0				13.137498
200-9493	Mahikeng	0				4.746638
200-9494	Mahikeng	0				4.746638
200-9495	Mahikeng	0				2.353434
200-9498	Mahikeng	0				6.840215
200-9499	Mahikeng	1	0			6.840215
200-9500	Mahikeng	0				6.840215
200-9504	Mahikeng	0				2.670063
200-9510	Mahikeng	0				4.746638
200-9511	Mahikeng	0				3.681706
200-9513	Mahikeng	0				4.746638
200-9514	Mahikeng	0				6.840215
200-9515	Mahikeng	0				13.137498
200-9521	Mahikeng	0				4.746638
200-9522	Mahikeng	0				2.353434
200-9523	Mahikeng	0				6.840215
200-9524	Mahikeng	0				13.137498
200-9525	Mahikeng	0				3.071236
200-9526	Mahikeng	0				6.840215
200-9527	Mahikeng	0				2.133468
200-9528	Mahikeng	0				6.840215
200-9529	Mahikeng	0				6.840215
200-9530	Mahikeng	0				4.746638
200-9531	Mahikeng	0				3.071236
200-9532	Mahikeng	1	0			3.071236
200-9533	Mahikeng	0				1.968213
200-9534	Mahikeng	0				3.071236
200-9535	Mahikeng	0				3.071236
200-9536	Mahikeng	0				13.137498
200-9537	Mahikeng	0				4.746638
200-9540	Mahikeng	0				4.746638
200-9543	Mahikeng	0				2.670063
200-9544	Mahikeng	0				4.746638
200-9556	Mahikeng	0				4.746638
200-9557	Mahikeng	0				3.681706
200-9558	Mahikeng	0				13.137498
200-9560	Mahikeng	0				4.746638
200-9562	Mahikeng	0				3.071236
200-9564	Mahikeng	0				4.746638
200-9565	Mahikeng	0				6.840215
200-9577	Mahikeng	1	1	1	1	4.746638
200-9579	Mahikeng	0				4.746638
200-9581	Mahikeng	0				6.840215
200-9582	Mahikeng	0				4.746638
200-9586	Mahikeng	0				4.746638
200-9587	Mahikeng	0				4.746638
200-9588	Mahikeng	0				2.670063
200-9592	Mahikeng	1	0			3.071236
200-9594	Mahikeng	0				4.746638
200-9595	Mahikeng	0				4.746638
200-9599	Mahikeng	0				13.137498
200-9613	Mahikeng	1	1	1	1	4.746638
200-9614	Mahikeng	0				4.746638
200-9628	Mahikeng	0				3.071236
200-9630	Mahikeng	1	1	1	1	2.353434
200-9631	Mahikeng	0				13.137498
200-9632	Mahikeng	0				4.746638
200-9638	Mahikeng	1	1	0		6.840215
200-9639	Mahikeng	0				4.746638
200-9640	Mahikeng	0				6.840215
200-9641	Mahikeng	0				13.137498
200-9642	Mahikeng	1	0			3.681706
200-9652	Mahikeng	0				4.746638
200-9653	Mahikeng	0				2.353434
200-9654	Mahikeng	0				4.746638
200-9663	Mahikeng	0				4.746638
200-9665	Mahikeng	1	0			3.071236
200-9666	Mahikeng	0				13.137498
200-9667	Mahikeng	0				13.137498
200-9684	Mahikeng	0				4.746638
200-9685	Mahikeng	0				6.840215
200-9689	Mahikeng	0				13.137498
200-9690	Mahikeng	0				3.071236
200-9691	Mahikeng	0				4.746638
200-9694	Mahikeng	0				6.840215
200-9695	Mahikeng	0				3.071236
200-9701	Mahikeng	0				2.670063
200-9702	Mahikeng	1	1	1	1	4.746638
200-9703	Mahikeng	0				13.137498
200-9704	Mahikeng	0				6.840215
200-9705	Mahikeng	0				6.840215
200-9709	Mahikeng	0				6.840215
200-9710	Mahikeng	0				3.681706
200-9728	Mahikeng	0				4.746638
200-9729	Mahikeng	0				2.353434
200-9731	Mahikeng	1	0			4.746638
200-9732	Mahikeng	0				2.670063
200-9733	Mahikeng	1	0			2.133468
200-9734	Mahikeng	0				13.137498
200-9735	Mahikeng	0				4.746638
200-9736	Mahikeng	0				13.137498
200-9740	Mahikeng	0				1.002131
200-9742	Mahikeng	0				4.746638
200-9743	Mahikeng	0				6.840215
200-9744	Mahikeng	0				6.840215
200-9745	Mahikeng	0				4.746638
200-9747	Mahikeng	0				4.746638
200-9748	Mahikeng	0				3.681706
200-9749	Mahikeng	1	1	1	1	6.840215
200-9750	Mahikeng	0				13.137498
200-9754	Mahikeng	0				4.746638
200-9755	Mahikeng	0				6.840215
200-9756	Mahikeng	0				1.449341
200-9757	Mahikeng	1	0			4.746638
200-9758	Mahikeng	0				2.353434
200-9759	Mahikeng	0				4.746638
200-9760	Mahikeng	0				3.681706
200-9761	Mahikeng	0				3.681706
200-9762	Mahikeng	0				4.746638
200-9763	Mahikeng	0				4.746638
200-9764	Mahikeng	0				4.746638
200-9768	Mahikeng	1	0			4.746638
200-9769	Mahikeng	0				3.681706
200-9770	Mahikeng	0				4.746638
200-9771	Mahikeng	1	1	1	1	13.137498
200-9772	Mahikeng	0				4.746638
200-9773	Mahikeng	0				2.670063
200-9777	Mahikeng	0				4.746638
200-9778	Mahikeng	0				4.746638
200-9779	Mahikeng	0				1.002131
200-9730	Mahikeng	1	0			4.746638
200-9784	Mahikeng	0				3.071236
200-9785	Mahikeng	0				13.137498
200-9786	Mahikeng	0				13.137498
200-9787	Mahikeng	1	1	1	1	13.137498
200-9788	Mahikeng	0				2.353434
200-9789	Mahikeng	0				4.746638
200-9790	Mahikeng	0				4.746638
200-9791	Mahikeng	0				3.681706
200-9792	Mahikeng	0				3.681706
200-9793	Mahikeng	0				6.840215
200-9797	Mahikeng	1	1	1	1	6.840215
200-9798	Mahikeng	0				13.137498
200-9799	Mahikeng	0				3.681706
200-9800	Mahikeng	0				3.071236
200-9801	Mahikeng	0				3.071236
200-9802	Mahikeng	0				13.137498
200-9803	Mahikeng	0				6.840215
200-9804	Mahikeng	0				13.137498
200-9805	Mahikeng	0				4.746638
200-9807	Mahikeng	0				1.836751
200-9808	Mahikeng	0				13.137498
200-9809	Mahikeng	0				4.746638
200-9810	Mahikeng	0				6.840215
200-9811	Mahikeng	0				4.746638
200-9812	Mahikeng	1	1	1	1	4.746638
200-9813	Mahikeng	0				3.681706
200-9814	Mahikeng	0				4.746638
200-9815	Mahikeng	0				6.840215
200-9816	Mahikeng	0				6.840215
200-9817	Mahikeng	1	0			13.137498
200-9818	Mahikeng	0				13.137498
200-9819	Mahikeng	1	0			6.840215
200-9820	Mahikeng	0				2.670063
200-9821	Mahikeng	0				13.137498
200-9822	Mahikeng	0				6.840215
200-9823	Mahikeng	1	0			4.746638
200-9824	Mahikeng	0				13.137498
200-9825	Mahikeng	0				6.840215
200-9826	Mahikeng	0				3.681706
200-9830	Mahikeng	0				13.137498
200-9832	Mahikeng	0				3.071236
200-9833	Mahikeng	0				4.746638
200-9835	Mahikeng	0				13.137498
200-9836	Mahikeng	0				3.071236
200-9837	Mahikeng	0				4.746638
200-9838	Mahikeng	0				6.840215
200-9847	Mahikeng	0				6.840215
200-9848	Mahikeng	0				4.746638
200-9849	Mahikeng	0				4.746638
200-9850	Mahikeng	0				13.137498
200-9851	Mahikeng	0				3.681706
200-9852	Mahikeng	0				13.137498
200-9853	Mahikeng	0				3.681706
200-9859	Mahikeng	1	1	1	1	2.353434
200-9860	Mahikeng	1	1	0		13.137498
200-9861	Mahikeng	0				4.746638
200-9862	Mahikeng	1	0			4.746638
200-9863	Mahikeng	0				13.137498
200-9864	Mahikeng	1	0			4.746638
200-9865	Mahikeng	0				3.681706
200-9866	Mahikeng	0				6.840215
200-9867	Mahikeng	0				3.071236
200-9868	Mahikeng	0				4.746638
200-9869	Mahikeng	0				13.137498
200-9873	Mahikeng	0				6.840215
200-9874	Mahikeng	0				6.840215
200-9875	Mahikeng	0				3.071236
200-9876	Mahikeng	0				3.681706
200-9877	Mahikeng	0				4.746638
200-9878	Mahikeng	0				1.836751
200-9888	Mahikeng	0				3.071236
200-9890	Mahikeng	1	1	0		3.681706
200-9891	Mahikeng	1	0			6.840215
200-9892	Mahikeng	0				6.840215
200-9893	Mahikeng	0				4.746638
200-9894	Mahikeng	0				3.071236
